# Supplementary material for: Minimally Invasive Bowel Cancer Detection through Vibrating Microrobot‐Induced Elastography
Source: Adv Intell Syst. 2025 May 19;7(8):2400926. doi: 10.1002/aisy.202400926 (PMC12370167; doi:10.1002/aisy.202400926)
Supplement: Supplementary file 1 — Supplementary Material [file AISY-7-0-s001.zip]

Archive with 3 entries (2 files):
- AISY.202400926-sup-0001-supdata-S1/
- AISY.202400926-sup-0001-supdata-S1/SupplementalMovieS1_reduced size.mp4
- AISY.202400926-sup-0001-supdata-S1/Supporting Information.pdf
